# Supplementary material for: Effects of N and P addition on nutrient and stoichiometry of rhizosphere and non-rhizosphere soils of alfalfa in alkaline soil
Source: Sci Rep. 2023 Jul 26;13:12119. doi: 10.1038/s41598-023-39030-8 (PMC10372058; doi:10.1038/s41598-023-39030-8)
Supplement: Supplementary file 1 — Supplementary Information 1. [file 41598_2023_39030_MOESM1_ESM.xlsx]

## Sheet: Sheet1
Effects of N and P addition on nutrient accumulation in rhizosphere and non-rhizosphere soils of alfalfa
		WN Treatment	MN Treatment	HN Treatment		WP Treatment	MP Treatment	HP Treatment
Soil organic carbon (SOC)
	20cm	12.2847	14.2536	16.9569		14.0697	14.8526	15.8188
2020	40cm	8.39615	10.4044	13.27		11.5668	12.0008	12.8035
	60cm	5.63372	8.32236	11.4359		9.52609	10.8484	11.8559
	20cm	11.7319	13.6122	16.1938		13.4366	14.1842	15.107
2019	40cm	8.01832	9.93617	12.6729		11.0463	11.4608	12.2274
	60cm	5.3802	7.94785	10.9213		9.09742	10.3603	11.3224
Total nitrogen （TN）
	20cm	1.02746	1.2717	1.33477		1.33779	1.04737	0.637429
2020	40cm	0.599156	1.1382	1.241		0.92293	0.60802	0.523241
	60cm	0.345898	0.732051	0.829371		0.714523	0.542507	0.391358
	20cm	0.983279	1.21701	1.27737		1.28026	1.00233	0.61002
2019	40cm	0.573392	1.08925	1.18764		0.883244	0.581875	0.500742
	60cm	0.331024	0.700573	0.793708		0.683799	0.519179	0.37453
Total phosphorus (TP)
	20cm	1.23617	1.04991	0.971424		1.04073	1.13907	1.22142
2020	40cm	0.882815	0.567046	0.506028		0.522689	0.53879	0.66839
	60cm	0.636013	0.518773	0.454351		0.423182	0.489027	0.515819
	20cm	1.18673	1.00791	0.932567		0.999099	1.09351	1.17257
2019	40cm	0.847503	0.544365	0.485787		0.501782	0.517238	0.641655
	60cm	0.610572	0.498022	0.436177		0.406254	0.469466	0.495187
Soil organic carbon (SOC)
	Root	13.7598	16.5397	18.2537		15.3198	17.0794	18.9424
	Nroot	12.4347	13.8428	14.8644		14.0097	15.0308	16.3188
Total nitrogen （TN）
	Root	1.17958	1.41377	1.58181		1.42096	1.20456	0.959311
	Nroot	1.06746	1.21951	1.30388		1.30779	1.02708	0.747429
Total phosphorus (TP)
	Root	1.24617	1.14736	0.983246		1.03997	1.2678	1.40335
	Nroot	1.12617	0.933736	0.752457		0.950728	1.10594	1.24142
