# Supplementary material for: Effects of N and P addition on nutrient and stoichiometry of rhizosphere and non-rhizosphere soils of alfalfa in alkaline soil
Source: Sci Rep. 2023 Jul 26;13:12119. doi: 10.1038/s41598-023-39030-8 (PMC10372058; doi:10.1038/s41598-023-39030-8)
Supplement: Supplementary file 2 — Supplementary Information 2. [file 41598_2023_39030_MOESM2_ESM.xlsx]

## Sheet: Sheet1
Effects of N and P addition on nutrient stoichiometry in rhizosphere and non-rhizosphere soils of alfalfa
		WN Treatment	MN Treatment	HN Treatment		WP Treatment	MP Treatment	HP Treatment
Carbon/Nitrogen (C/N)
	20cm	11.9564	11.2078	12.704		10.5172	14.2315	24.8166
2020	40cm	14.0133	9.14733	10.693		12.5327	19.784	24.4696
	60cm	16.2872	11.3475	13.7887		13.3321	20.0682	30.2943
	20cm	11.9314	11.1844	12.6774		10.4952	14.2018	24.7647
2019	40cm	13.984	9.12822	10.6707		12.5065	19.7426	24.4185
	60cm	16.2532	11.3237	13.7599		13.3042	20.0262	30.231
Carbon/Phosphorus (C/P)
	20cm	9.93767	13.5863	17.4557		13.5191	13.0387	12.9511
2020	40cm	9.51066	18.3881	26.2239		22.1293	22.2775	19.1558
	60cm	8.85788	16.1161	25.1698		22.5107	22.1833	22.9846
	20cm	9.88591	13.5155	17.3648		13.4487	12.9708	12.8837
2019	40cm	9.46112	18.2923	26.0873		22.0141	22.1614	19.056
	60cm	8.81174	16.0322	25.0387		22.3934	22.0678	22.8649
Nitrogen/Phosphorus (N/P)
	20cm	0.831162	1.21161	1.37403		1.28543	0.919829	0.521875
2020	40cm	0.678688	2.01193	2.45243		1.76573	1.12944	0.782838
	60cm	0.543854	1.41651	1.8254		1.68846	1.11088	0.758712
	20cm	0.828565	1.20783	1.36974		1.28142	0.916955	0.520244
2019	40cm	0.676567	2.00564	2.44477		1.76022	1.12591	0.780392
	60cm	0.542154	1.41209	1.81969		1.68318	1.10741	0.756341
Carbon/Nitrogen (C/N)
	Root	11.1971	13.3018	14.8845		11.2054	16.8989	26.0191
	Nroot	10.3737	11.34	11.9564		10.2184	15.1705	21.8166
Carbon/Phosphorus (C/P)
	Root	11.8416	13.9154	16.7648		10.1581	13.442	15.1065
	Nroot	11.2415	12.9051	14.6545		9.68115	12.6366	13.1191
Nitrogen/Phosphorus (N/P)
	Root	1.15976	1.4322	1.67876		1.14192	0.895881	0.681673
	Nroot	1.09279	1.30606	1.43028		1.05887	0.8293	0.556185
